# Supplementary material for: Antimicrobial Susceptibility of Persister Biofilm Cells of Bacillus cereus and Pseudomonas fluorescens
Source: Microorganisms. 2022 Jan 13;10(1):160. doi: 10.3390/microorganisms10010160 (PMC8779418; doi:10.3390/microorganisms10010160)
Supplement: Supplementary file 1 [file microorganisms-10-00160-s001.zip]

Archive with 1 entries (1 files):
- microorganisms-1532697-supplementary.pdf
